# Supplementary material for: Extensive/Multidrug-Resistant Pneumococci Detected in Clinical Respiratory Tract Samples in Southern Sweden Are Closely Related to International Multidrug-Resistant Lineages
Source: Front Cell Infect Microbiol. 2022 Mar 22;12:824449. doi: 10.3389/fcimb.2022.824449 (PMC8981583; doi:10.3389/fcimb.2022.824449)
Supplement: Supplementary file 1 [file DataSheet_1.xlsx]

## Sheet: Isolate info ENA
sample_title	Study_accession	sample_accession	run_accession	tax_id	scientific_name
1_Sweden	PRJEB41999	SAMEA7722480	ERR4991729	1313	Streptococcus pneumoniae
2_Sweden	PRJEB41999	SAMEA7722481	ERR4991737	1313	Streptococcus pneumoniae
3_Sweden	PRJEB41999	SAMEA7722482	ERR4991738	1313	Streptococcus pneumoniae
4_Sweden	PRJEB41999	SAMEA7722483	ERR4991739	1313	Streptococcus pneumoniae
5_Sweden	PRJEB41999	SAMEA7722484	ERR4991740	1313	Streptococcus pneumoniae
6_Sweden	PRJEB41999	SAMEA7722485	ERR4991741	1313	Streptococcus pneumoniae
7_Sweden	PRJEB41999	SAMEA7722486	ERR4991742	1313	Streptococcus pneumoniae
8_Sweden	PRJEB41999	SAMEA7722487	ERR4991743	1313	Streptococcus pneumoniae
9_Sweden	PRJEB41999	SAMEA7722488	ERR4991744	1313	Streptococcus pneumoniae
10_Sweden	PRJEB41999	SAMEA7722489	ERR4991719	1313	Streptococcus pneumoniae
11_Sweden	PRJEB41999	SAMEA7722490	ERR4991720	1313	Streptococcus pneumoniae
12_Sweden	PRJEB41999	SAMEA7722491	ERR4991721	1313	Streptococcus pneumoniae
13_Sweden	PRJEB41999	SAMEA7722492	ERR4991722	1313	Streptococcus pneumoniae
14_Sweden	PRJEB41999	SAMEA7722493	ERR4991723	1313	Streptococcus pneumoniae
15_Sweden	PRJEB41999	SAMEA7722494	ERR4991724	1313	Streptococcus pneumoniae
16_Sweden	PRJEB41999	SAMEA7722495	ERR4991725	1313	Streptococcus pneumoniae
17_Sweden	PRJEB41999	SAMEA7722496	ERR4991726	1313	Streptococcus pneumoniae
18_Sweden	PRJEB41999	SAMEA7722497	ERR4991727	1313	Streptococcus pneumoniae
19_Sweden	PRJEB41999	SAMEA7722498	ERR4991728	1313	Streptococcus pneumoniae
20_Sweden	PRJEB41999	SAMEA7722499	ERR4991730	1313	Streptococcus pneumoniae
21_Sweden	PRJEB41999	SAMEA7722500	ERR4991731	1313	Streptococcus pneumoniae
22_Sweden	PRJEB41999	SAMEA7722501	ERR4991732	1313	Streptococcus pneumoniae
23_Sweden	PRJEB41999	SAMEA7722502	ERR4991733	1313	Streptococcus pneumoniae
24_Sweden	PRJEB41999	SAMEA7722503	ERR4991734	1313	Streptococcus pneumoniae
25_Sweden	PRJEB41999	SAMEA7722504	ERR4991735	1313	Streptococcus pneumoniae

## Sheet: GPSC1-tree
ENA run accession	Year	Country	MLST	Serotype
ERR1065115	2013	South Africa	12617	19F
ERR1065765	2014	South Africa	12134	19F
ERR1065813	2014	South Africa	12136	19F
ERR1065912	2010	South Africa	11101	19F
ERR1065915	2014	South Africa	8678	19F
ERR1066120	2010	South Africa	11116	19F
ERR1066258	2010	South Africa	420	19F
ERR1066365	2014	South Africa	11129	19F
ERR1191888	2009	Morocco	3259	19A
ERR1191955	2009	The Gambia	12308	19F
ERR1214579	2000	China	12686	19F
ERR1214581	2000	China	237	19F
ERR1214658	1998	China	3791	19F
ERR1422451	2008	Peru	9906	19F
ERR1422467	2008	Peru	12185	19F
ERR1422492	2008	Peru	12186	19F
ERR1422544	2009	Peru	1421	19F
ERR1422546	2009	Peru	12189	19F
ERR1453540	2000	China	257	19F
ERR1453685	2012	China	271	19F
ERR1453691	2012	China	1464	19F
ERR1453711	2013	China	1937	06C
ERR1756413	2015	India	1396	19F
ERR1788150	2011	Russian federation	12822	19F
ERR1788191	2015	Russian federation	12825	19F
ERR1788199	2013	Russian federation	12827	19F
ERR1788322	2015	Belarus	2998	19F
ERR1788528	2009	Brazil	202	19A
ERR1788547	2009	Brazil	11326	19F
ERR2089513	2013	Brazil	1451	19A
ERR2090565	2010	Israel	320	19A
ERR2090717	2012	Israel	236	19F
ERR2090728	2012	Israel	13948	19F
ERR2091085	2007	Israel	651	19F
ERR2667128	2013	China	13934	19A
ERR433866	2009	Peru	7132	19F
ERR433870	2009	Peru	5459	19F
ERR433977	2009	USA	2514	19A
ERR505590	2008	Peru	11396	19F
ERR505593	2008	Peru	1428	19F
ERR505791	2009	USA	9356	19A
ERR505803	2009	USA	10143	19A
ERR506057	2009	USA	12706	19F
ERR568452	2005	South Africa	10683	19F
ERR568454	2005	South Africa	2920	19F
ERR568531	2005	South Africa	12526	19F
ERR568541	2005	South Africa	2706	19F
ERR568691	2005	South Africa	12228	19F
ERR568762	2009	USA	7915	19A
ERR570446	2005	South Africa	1412	19F
ERR570456	2005	South Africa	12533	19F
ERR570477	2005	South Africa	12534	19F
ERR586420	2009	USA	12709	19A
ERR600222	2012	USA	10223	19A
ERR600235	2012	USA	12712	19F
ERR600350	2007	South Africa	12537	19F
ERR600359	2006	South Africa	10731	19F
ERR600470	2007	South Africa	12229	19F
ERR600523	2007	South Africa	12543	19F
ERR632889	2006	South Africa	12536	19F
ERR646604	2007	South Africa	2834	19F
ERR662296	2008	Peru	6141	19F
ERR730503	2011	Senegal	6844	19F
ERR730532	2007	South Africa	12560	19F
ERR730802	2010	South Africa	10822	19F
ERR730848	2010	South Africa	10825	19F
ERR730875	2011	South Africa	11696	19F
ERR742396	2008	USA	12728	19A
ERR742471	2008	USA	10829	19A
ERR742513	2001	USA	12730	19F
ERR751156	2007	Trinidad and Tobago	9744	19F
ERR774501	2013	South Africa	12586	19A
ERR870089	1996	The Gambia	925	19F
ERR876468	1999	USA	5053	19F
ERR876480	1999	USA	652	19F
ERR876688	2011	Trinidad and Tobago	4251	19F
ERR884472	2013	Poland	4768	19A
ERR900684	2009	South Africa	12591	19F
ERR913496	2011	South Africa	9933	19F

## Sheet: GPSC9-tree
ENA run accession	Year	Country	MLST	Serotype
ERR1065587	2014	Nepal	7645	14
ERR1065767	2010	South Africa	2414	14
ERR1066170	2010	South Africa	9352	14
ERR1066195	2014	South Africa	2613	15A
ERR1191899	2014	Malawi	12334	14
ERR1202386	2013	Malawi	12260	33F
ERR1202594	2009	USA	12360	19A
ERR1214405	2000	Egypt	12364	14
ERR1214428	2005	Bangladesh	6043	14
ERR1422371	2012	Qatar	2678	19F
ERR1453632	2010	China	4652	14
ERR1638457	2014	India	11399	14
ERR1756436	2015	India	5285	14
ERR2089840	2008	Israel	2675	19F
ERR2090725	2012	Israel	3816	15A
ERR2090747	2013	Israel	13952	15A
ERR316792	2009	Malawi	9468	14
ERR316809	2009	Malawi	63	14
ERR433636	2009	USA	9939	15A
ERR600487	2007	South Africa	10737	14
ERR633067	2010	South Africa	1191	14
ERR633118	2006	South Africa	10758	14
ERR714350	2008	The Gambia	3310	14
ERR714499	2007	South Africa	12555	14
ERR730371	2010	Ghana	12723	14
ERR730528	2006	South Africa	12559	14
ERR730530	2007	South Africa	11687	14
ERR730788	2010	South Africa	5004	14
ERR742348	2002	USA	782	14
ERR742657	2009	USA	8324	15A
ERR742676	2008	India	4907	14
ERR751118	2008	Mozambique	5187	14
ERR751125	2009	Mozambique	7061	14
ERR751145	2009	Mozambique	4902	14
ERR774005	2012	South Africa	12576	15A
ERR774428	2012	Malawi	12738	3
ERR862485	2014	Malawi	10608	33F
ERR869998	2014	Malawi	10894	14
ERR870271	2009	The Gambia	2447	14
ERR884342	2009	Poland	2100	19F
ERR913251	1999	The Gambia	861	14
ERR980022	2014	Nepal	11018	untypable
ERR980030	2014	Nepal	7551	14
ERR980050	2014	Nepal	11022	14
ERR980067	2014	Nepal	12787	NT
ERR980090	2014	Nepal	11029	14
ERR980092	2014	Nepal	7552	14
ERR980101	2014	Nepal	11030	14
ERR980112	2014	Nepal	4532	14
ERR980176	2014	Nepal	11041	NT

## Sheet: GPSC10-tree
ENA run accession	Year	Country	MLST	Serotype
ERR1065502	2012	South Africa	4677	14
ERR1065586	2014	Nepal	8509	19F
ERR1065853	2014	South Africa	11100	serogroup 24
ERR1065933	2012	South Africa	11106	23A
ERR1066308	2014	South Africa	12498	10A
ERR1192169	2008	Morocco	6227	serogroup 24
ERR1202126	2014	Malawi	10879	19F
ERR1202369	2003	Malawi	12684	19F
ERR1214420	2003	Egypt	2037	14
ERR1214432	2009	Qatar	6353	19A
ERR1288905	1999	Malawi	1047	23F
ERR1333961	2008	Morocco	2013	19A
ERR1422373	2012	Qatar	8812	17F
ERR1756430	2015	India	3135	10A
ERR1756450	2014	India	1553	7B
ERR1756458	2014	India	12499	10A
ERR1756469	2015	India	12819	19F
ERR1756484	2010	India	12474	19A
ERR1764050	2009	Bangladesh	12473	19A
ERR2089384	2012	Brazil	2307	19F
ERR2089498	2013	Brazil	13877	serogroup 24
ERR2089679	2005	Israel	13885	14
ERR2089764	2009	Israel	13880	23F
ERR2090650	2010	Israel	5567	19A
ERR2090873	2005	Israel	230	14
ERR2090922	2005	Israel	276	19A
ERR2091171	2012	Israel	2355	17F
ERR2091269	2012	Israel	4253	serogroup 24
ERR2612096	2009	Israel	13925	19F
ERR2667110	2012	China	8857	serogroup 24
ERR2667146	2015	China	5034	19A
ERR316893	2009	Malawi	700	3
ERR433546	1999	USA	9540	19F
ERR505849	2009	USA	3936	19A
ERR568574	2005	South Africa	10696	14
ERR632984	2009	South Africa	2707	14
ERR633003	2009	South Africa	10745	14
ERR730394	2010	Ghana	10811	19F
ERR730921	2010	South Africa	11749	14
ERR736919	2011	South Africa	16092	14
ERR773835	2011	South Africa	8374	14
ERR773900	2011	South Africa	5033	14
ERR774275	2007	South Africa	11748	14
ERR876634	2014	Slovenia	3772	19A
ERR884392	2011	Poland	10917	19A
ERR884408	2012	Poland	319	19A
ERR884416	2012	Poland	1087	19F
ERR884470	2013	Poland	10921	23A
ERR980046	2014	Nepal	12790	19F
ERR980049	2014	Nepal	11021	10A
ERR980164	2014	Nepal	12794	7B
ERR980353	2014	Nepal	11052	10A

## Sheet: Sensititre MIC BDT
Sample ID	Year	Age	Sample type	Serotype	PENICI	CEFEPI	CEFOTA	CEFTRI	CEFURO	MEROPE	ERTAPE	CLINDA	ERYTH	TETRA	TRISUL	LEVOFL	CHLORA	LINEZO	VANCOM
1	2017	4	Nasopharynx	19F	1 (I)	≤ 0.5 (S)	0.25 (S)	0.5 (S)	2 (R)	≤ 0.25 (S)	≤ 0.5 (S)	>1 (R)	>2 (R)	>8 (R)	4 (R)	1 (S)	2 (S)	1 (S)	≤ 0.5 (S)
2	2017	34	Nasopharynx	3	1 (I)	1 (S)	1 (I)	1 (I)	> 4 (R)	0.5 (S)	≤ 0.5 (S)	>1 (R)	>2 (R)	>8 (R)	>4 (R)	1 (S)	4 (S)	0.5 (S)	≤ 0.5 (S)
3	2018	2	Nasopharynx	19A	4 (R)	4 (R)	2 (I)	2 (I)	> 4 (R)	1 (S)	1 (R)	>1 (R)	>2 (R)	>8 (R)	4 (R)	1 (S)	4 (S)	0.5 (S)	≤ 0.5 (S)
4	2018	0	Conjunctiva	19A	4 (R)	2 (I)	2 (I)	2 (I)	> 4 (R)	1 (S)	1 (R)	>1 (R)	>2 (R)	>8 (R)	>4 (R)	1 (S)	4 (S)	≤ 0.25 (S)	≤ 0.5 (S)
5	2016	1	Nasopharynx	19F	4 (R)	2 (I)	2 (I)	2 (I)	> 4 (R)	0.5 (S)	≤ 0.5 (S)	>1 (R)	>2 (R)	>8 (R)	>4 (R)	1 (S)	8 (S)	0.5 (S)	≤ 0.5 (S)
6	2018	42	Nasopharynx	19A	4 (R)	2 (I)	2 (I)	2 (I)	> 4 (R)	0.5 (S)	1 (R)	>1 (R)	>2 (R)	>8 (R)	4 (R)	1 (S)	4 (S)	0.5 (S)	≤ 0.5 (S)
7	2017	88	Nasopharynx	19F	4 (R)	1 (S)	1 (I)	2 (I)	> 4 (R)	1 (S)	1 (R)	>1 (R)	>2 (R)	>8 (R)	>4 (R)	1 (S)	4 (S)	0.5 (S)	≤ 0.5 (S)
8	2017	37	Nasopharynx	15A	0.5 (I)	1 (S)	0.5	1 (I)	2 (R)	≤ 0.25 (S)	≤ 0.5 (S)	>1 (R)	>2 (R)	>8 (R)	1 (S)	1 (S)	4 (S)	1 (S)	≤ 0.5 (S)
9	2017	3	Nasopharynx	15A	0.12 (I)	≤ 0.5 (S)	≤ 0.12 (S)	≤ 0.12 (S)	≤ 0.5 (S)	≤ 0.25 (S)	≤ 0.5 (S)	>1 (R)	>2 (R)	>8 (R)	≤0.5 (S)	1 (S)	4 (S)	1 (S)	≤ 0.5 (S)
10	2017	7	Sputum	15C	0.5 (I)	≤ 0.5 (S)	0.25 (S)	0.5 (S)	4 (R)	≤ 0.25 (S)	≤ 0.5 (S)	>1 (R)	>2 (R)	>8 (R)	4 (R)	1 (S)	4 (S)	1 (S)	≤ 0.5 (S)
11	2017	89	Sputum	15A	0.25 (I)	≤ 0.5 (S)	≤ 0.12 (S)	0.25 (S)	≤ 0.5 (S)	≤ 0.25 (S)	≤ 0.5 (S)	>1 (R)	>2 (R)	>8 (R)	1 (S)	1 (S)	4 (S)	1 (S)	≤ 0.5 (S)
12	2017	32	Sputum	15A	0.12 (I)	≤ 0.5 (S)	≤ 0.12 (S)	≤ 0.12 (S)	≤ 0.5 (S)	≤ 0.25 (S)	≤ 0.5 (S)	>1 (R)	>2 (R)	≤1 (S)	1 (S)	≤0.5 (S)	4 (S)	1 (S)	≤ 0.5 (S)
13	2018	1	Nasopharynx	24	1 (I)	≤ 0.5 (S)	≤ 0.12 (S)	0.25 (S)	≤ 0.5 (S)	≤ 0.25 (S)	≤ 0.5 (S)	>1 (R)	>2 (R)	>8 (R)	≤0.5 (S)	1 (S)	8 (S)	0.5 (S)	≤ 0.5 (S)
14	2017	2	Middle ear	15B	0.25 (I)	≤ 0.5 (S)	≤ 0.12 (S)	≤ 0.12 (S)	≤ 0.5 (S)	≤ 0.25 (S)	≤ 0.5 (S)	>1 (R)	>2 (R)	>8 (R)	1 (S)	1 (S)	≤1 (S)	0.5 (S)	≤ 0.5 (S)
15	2017	9	Sputum	24	0.5 (I)	≤ 0.5 (S)	≤ 0.12 (S)	0.25 (S)	≤ 0.5 (S)	≤ 0.25 (S)	≤ 0.5 (S)	>1 (R)	>2 (R)	>8 (R)	≤0.5 (S)	1 (S)	2 (S)	1 (S)	≤ 0.5 (S)
16	2017	1	Nasopharynx	7B	2 (I)	1 (S)	1 (I)	1 (I)	4 (R)	0.5 (S)	≤ 0.5 (S)	>1 (R)	>2 (R)	>8 (R)	1 (S)	1 (S)	4 (S)	1 (S)	≤ 0.5 (S)
17	2018	27	Nasopharynx	7B	0.25 (I)	1 (S)	1 (I)	1 (I)	> 4 (R)	0.5 (S)	≤ 0.5 (S)	>1 (R)	>2 (R)	>8 (R)	1 (S)	1 (S)	4 (S)	1 (S)	≤ 0.5 (S)
18	2017	2	Nasopharynx	15C	4 (R)	1 (S)	1 (I)	2 (I)	> 4 (R)	0.5 (S)	≤ 0.5 (S)	>1 (R)	>2 (R)	>8 (R)	>4 (R)	1 (S)	16 (R)	1 (S)	≤ 0.5 (S)
19	2017	1	Nasopharynx	11A	0.25 (I)	≤ 0.5 (S)	≤ 0.12 (S)	0.25 (S)	≤ 0.5 (S)	≤ 0.25 (S)	≤ 0.5 (S)	>1 (R)	>2 (R)	>8 (R)	4 (R)	1 (S)	4 (S)	1 (S)	≤ 0.5 (S)
20	2017	68	Sputum	6B	0.25 (I)	≤ 0.5 (S)	0.25 (S)	0.25 (S)	≤ 0.5 (S)	≤ 0.25 (S)	≤ 0.5 (S)	0.25 (S)	>2 (R)	>8 (R)	1 (S)	≤0.5 (S)	4 (S)	1 (S)	≤ 0.5 (S)
21	2016	41	Conjunctiva	NT	2 (I)	1 (S)	1 (I)	2 (I)	> 4 (R)	0.5 (S)	≤ 0.5 (S)	>1 (R)	>2 (R)	>8 (R)	4 (R)	≤0.5 (S)	4 (S)	1 (S)	≤ 0.5 (S)
22	2017	68	Sputum	35B	0.25 (I)	≤ 0.5 (S)	≤ 0.12 (S)	0.25 (S)	≤ 0.5 (S)	≤ 0.25 (S)	≤ 0.5 (S)	>1 (R)	>2 (R)	>8 (R)	2 (I)	1 (S)	2 (S)	1 (S)	≤ 0.5 (S)
23	2017	58	Bronchi	35B	0.5 (I)	≤ 0.5 (S)	≤ 0.12 (S)	0.25 (S)	≤ 0.5 (S)	≤ 0.25 (S)	≤ 0.5 (S)	>1 (R)	>2 (R)	>8 (R)	4 (R)	1 (S)	4 (S)	1 (S)	≤ 0.5 (S)
24	2017	0	Nasopharynx	35B	0.25 (I)	≤ 0.5 (S)	≤ 0.12 (S)	≤ 0.12 (S)	≤ 0.5 (S)	≤ 0.25 (S)	≤ 0.5 (S)	>1 (R)	>2 (R)	>8 (R)	4 (R)	1 (S)	4 (S)	1 (S)	≤ 0.5 (S)
25	2017	0	Nasopharynx	6B	0.25 (I)	≤ 0.5 (S)	0.25 (S)	0.25 (S)	≤ 0.5 (S)	≤ 0.25 (S)	≤ 0.5 (S)	>1 (R)	>2 (R)	>8 (R)	>4 (R)	1 (S)	16 (R)	1 (S)	≤ 0.5 (S)
Interpreted using non meningitis breakpoints EUCAST 2021 v.11
https://www.eucast.org/fileadmin/src/media/PDFs/EUCAST_files/Breakpoint_tables/v_11.0_Breakpoint_Tables.xlsx

## Sheet: Flouroquinolones
Isolate	Flouroquionolones
ID	Levofloxacin
	gyrA/parC	BMD MIC
1	-/-	1 S
2	-/-	1 S
3	-/-	1 S
4	-/-	1 S
5	-/-	1 S
6	-/-	1 S
7	-/-	1 S
8	-/-	1 S
9	-/-	1 S
10	-/-	1 S
11	-/-	1 S
12	-/-	≤0.5 S
13	-/-	1 S
14	-/-	1 S
15	-/-	1 S
16	-/-	1 S
17	-/-	1 S
18	-/-	1 S
19	-/-	1 S
20	-/-	≤0.5 S
21	-/-	≤0.5 S
22	-/-	1 S
23	-/-	1 S
24	-/-	1 S
25	-/-	1 S
